# Supplementary material for: A Sensitive and Robust High-Throughput Screening Assay for Inhibitors of the Chikungunya Virus nsP1 Capping Enzyme
Source: PLoS One. 2016 Jul 18;11(7):e0158923. doi: 10.1371/journal.pone.0158923 (PMC4948833; doi:10.1371/journal.pone.0158923)
Supplement: S2 Supporting Information — (XLSX) [file pone.0158923.s002.xlsx]

## Sheet: Stability
		Time 0	15 min	30 min	45 min	60 min	75 min	90 min	105 min	120 min
		244	240	239	239	235	223	215	211	210
		4.09097	3.29403	3.94522	2.40889	3.58477	4.81801	3.16557	2.80382	3.32348

## Sheet: Buffer
Plate	Repeat	End time	Start temp.	End temp.	BarCode
1	1	1:40:17 PM	27.2	27	N/A
Fluoroscein High Count with shaking (RFU)
148341
144865	303466	134743	177987	111974	128982	137946	138748	130893	133647	104537	137953
145215	309835	135344	175215	118207	132761	140534	145842	136387	140938	106741	146235
150703	300030	135215	176068	116406	128221	143062	145504	135141	142982	109545	144923
S (RFU)
10338413
3808320	9671722	3698378	5429659	3047205	3546727	4086100	4082695	3483657	3764428	2943213	3796101
3966460	10069277	3831817	5477432	3188119	3771939	4168979	4205066	3865434	3916949	3037181	3986803
4007095	9780674	3725379	5388003	3125355	3685564	4137595	4137082	3674208	3951086	3016165	4081725
P (RFU)
2171364
2879212	4091189	2790559	3214520	2295744	2281945	3020354	2744113	2627558	2650792	2139751	2766369
3012030	4288076	2913664	3207458	2392350	2464732	3078601	2858236	2854660	2799436	2228441	2897501
3065083	4250361	2835786	3175782	2331071	2443847	3108511	2856372	2774455	2819898	2227905	2922834
GTP B FP (mP)
N/A
138.931	405.476	139.903	256.258	140.645	216.993	149.969	196.077	140.087	173.593	158.07	156.912
136.767	402.665	136.114	261.37	142.599	209.6	150.447	190.68	150.411	166.386	153.589	158.23
133.2	394.149	135.585	258.323	145.569	202.583	142.019	183.13	139.526	167.064	150.315	165.448
266.545		116.355		76.3478		46.1085		33.5063		-1.15732
265.897		125.257		67.0012		40.2328		15.9754		4.6411
260.949		122.738		57.0149		41.1109		27.5385		15.1336
264.464		121.45		66.7879		42.4841		25.6734		6.20578
2.54614		1.93617		5.70504		1.13469		6.20801		5.66046
1.47002		1.11785		3.29381		0.655115		3.5842		3.26807
	HEPES 6.8	Tris 6.8	Tris 7.5	Tris 8	Tris 8.5	CHES 9
	264	121	67	42	26	6
	1.47	1.12	3.29	0.66	3.58	3.27

## Sheet: DMSO tolerance
		Free Bodipy	Control	0.0001	0.0002	0.0005	0.001	0.002	0.005	0.01	0.02	0.05	0.1
		160.585	346.668	341	346	351	351	342	351	334	324	305	268
		153.765	343.398	344	351	351	354	349	349	316	320	301	268
		154.694	347.883	342	348	349	348	345	354	336	317	312	265
		156.348	345.983	342.333	348.333	350.333	351	345.333	351.333	328.667	320.333	306	267
			189.635	185.985	191.985	193.985	194.652	188.985	194.985	172.319	163.985	149.652	110.652
			2.31964	1.52753	2.51661	1.1547	3	3.51188	2.51661	11.0151	3.51188	5.56776	1.73205
			1.33925	0.881917	1.45297	0.666667	1.73205	2.02759	1.45297	6.35959	2.02759	3.21455	1
											190.668	185	190	190	195	186	195	178	168	149	112
											187.398	188	195	195	198	193	193	160	164	145	112
											191.883	186	192	192	192	189	198	180	161	156	109

## Sheet: Volume optimization
	10 µL	15 µL	20 µL	25 µL	30 µL	35 µL	40 µL	45 µL	50 µL	55 µL	60 µL	65 µL
	109.468	135.068	163.748	163.665	174.575	179.746	192.254	172.946	176.064	165.877	171.405	173.592
	112.077	149.618	148.607	180.377	175.153	181.229	175.088	176.946	186.725	176.275	177.178	164.684
	70.7796	141.086	161.221	166.13	174.083	182.853	187.779	176.736	185.014	167.565	162.827	163.198
	97.4417	141.924	157.858	170.058	174.604	181.276	185.04	175.543	182.601	169.906	170.47	167.158
	23.1269	7.31087	8.11098	9.02165	0.53591	1.55426	8.90474	2.25086	5.72529	5.58022	7.22103	5.62176
	13.3523	4.22093	4.68288	5.20865	0.309408	0.897351	5.14115	1.29953	3.3055	3.22174	4.16906	3.24572
