# Supplementary material for: A Sensitive and Robust High-Throughput Screening Assay for Inhibitors of the Chikungunya Virus nsP1 Capping Enzyme
Source: PLoS One. 2016 Jul 18;11(7):e0158923. doi: 10.1371/journal.pone.0158923 (PMC4948833; doi:10.1371/journal.pone.0158923)
Supplement: S3 Supporting Information — (XLSX) [file pone.0158923.s003.xlsx]

## Sheet: Sheet1
	Guanylation	Guanylation-Bkground	Coomassie	average Coomassie	Scaling Factor	Scaled Guanylation	Percent of Control	Average POC	Standard Deviation	Standard Error		Guanylation control Average
Control	10400	10842	144.152	146.162	0.986246	10993.2						11866.9
Control	9070	9512	150.024		1.02642	9267.15
Control	14600	15042	143.32		0.980554	15340.3
GTP	4320	4762	139.458		0.954131	4990.93	42.0576	44.8021	5.41802	3.12809
GTP2	5480	5922	142.899		0.977674	6057.24	51.0432
GTP3	4300	4742	141.401		0.967425	4901.67	41.3055
ATP	7230	7672	140.023		0.957997	8008.38	67.4851	73.0319	8.89587	5.13603
ATP2	9360	9802	144.946		0.991679	9884.25	83.2927
ATP3	7820	8262	148.953		1.01909	8107.21	68.3179
CTP	5580	6022	152.153		1.04099	5784.89	48.7482	49.6579	3.22681	1.863
CTP2	6260	6702	155.042		1.06075	6318.16	53.2419
CTP3	5340	5782	151.576		1.03704	5575.49	46.9836
UTP	7680	8122	157.86	158.322	0.99708	8145.78	68.643	59.4237	8.33409	4.81169
UTP2	5920	6362	161.907		1.02264	6221.14	52.4244
UTP3	6500	6942	155.93		1.02264	6788.3	57.2037
ITP	10500	10942	158.05		0.998281	10960.8	92.365	74.6508	15.3551	8.86528
ITP2	7200	7642	153.425		0.969068	7885.93	66.4533
ITP3	7200	7642	156.532		0.988693	7729.4	65.1342
XTP	3520	3962	155.409		0.981599	4036.27	34.0129	32.3662	4.34074	2.50613
XTP2	2870	3312	161.014		1.017	3256.63	27.443
XTP3	3960	4402	164.773		1.04074	4229.66	35.6426
dGTP	3170	3612	158.08	155.54	1.01633	3553.96	29.9486	25.7895	3.64578	2.10489
dGTP2	2330	2772	156.972		1.00921	2746.71	23.146
dGTP3	2440	2882	155.619		1.00051	2880.54	24.2738
ddGTP	3440	3882	155.273		0.998283	3888.68	32.7691	32.7576	2.26	1.30481
ddGTP2	3070	3512	150.965		0.970586	3618.43	30.4919
ddGTP3	3660	4102	153.563		0.987289	4154.81	35.0118
GMP	11100	11542	157.027		1.00956	11432.7	96.3413	99.8208	11.6248	6.71157
GMP2	12900	13342	155.047		0.99683	13384.4	112.788
GMP3	10400	10842	157.314		1.01141	10719.7	90.3332
GDP	7090	7532	148.112	147.082	1.007	7479.63	63.0295	78.8606	13.7542	7.94101
GDP2	9710	10152	146.865		0.998523	10167	85.6756
GDP3	10100	10542	148.687		1.01091	10428.2	87.8767
m7-GMP	13700	14142	144.052		0.979398	14439.5	121.679	102.357	17.4023	10.0472
m7-GMP2	9910	10352	145.939		0.992227	10433.1	87.9178
m7-GMP3	11400	11842	150.579		1.02377	11567	97.473
m7-GTP	3940	4382	144.831		0.984694	4450.11	37.5003	37.4013	0.139941	0.0989535
m7-GTP2	4000	4442	147.593		1.00347	4426.63	37.3024
m7-GTP3						#DIV/0!	#DIV/0!
GpppA	6410	6852	150.983	151.613	0.995846	6880.58	57.9814	66.8805	7.70824	4.45035
GpppA2	7920	8362	150.08		0.98989	8447.4	71.1847
GpppA3	7820	8262	147.682		0.974074	8481.91	71.4754
m7-GpppA	7690	8132	149.449		0.985728	8249.74	69.519	75.4802	5.74347	3.31599
m7-GpppA2	8600	9042	152.115		1.00331	9012.15	75.9437
m7-GpppA3	9060	9502	149.916		0.988808	9609.55	80.9779
Guanosine	11700	12142	154.081		1.01628	11947.5	100.679	109.076	20.7282	11.9675
Guanosine2	15600	16042	154.467		1.01883	15745.6	132.685
Guanosine3	11000	11442	155.742		1.02724	11138.6	93.8632
